# Supplementary material for: The Dynamiker cryptococcal antigen lateral flow assay is an accurate, rapid and cost effective test comparable to culture for detection of cryptococcal meningitis
Source: J Med Microbiol. 2026 Jun 25;75(6):002173. doi: 10.1099/jmm.0.002173 (PMC13296643; doi:10.1099/jmm.0.002173)
Supplement: Supplementary Material 2. [file jmm-75-02173-s002.xlsx]

## Sheet: Sheet1
SAMPLE IDs	DYNAMIKER	TIME TO RESULTS (seconds)	CULTURE	TIME TO RESULTS (days)	UREASE
MN-001	POSITIVE	20	GROWTH	2	POSITIVE
MN-002	POSITIVE	18	GROWTH	2	POSITIVE
MN-003	NEGATIVE	15	NO GROWTH	3
MN-004	POSITIVE	30	GROWTH	1	POSITIVE
MN-005	POSITIVE	18	GROWTH	1	POSITIVE
MN-006	NEGATIVE	15	NO GROWTH	3
MN-007	POSITIVE	15	GROWTH	2	POSITIVE
MN-008	NEGATIVE	18	NO GROWTH	3
MN-009	POSITIVE	20	GROWTH	2	POSITIVE
MN-010	POSITIVE	30	GROWTH	1	POSITIVE
MN-011	POSITIVE	15	GROWTH	2	POSITIVE
MN-012	NEGATIVE	12	NO GROWTH	3
MN-013	NEGATIVE	16	NO GROWTH	3
MN-014	POSITIVE	18	GROWTH	2	POSITIVE
MN-015	POSITIVE	20	NO GROWTH	3
MN-016	POSITIVE	15	GROWTH	1	POSITIVE
MN-017	POSITIVE	20	NO GROWTH	3
MN-018	POSITIVE	18	GROWTH	1	POSITIVE
MN-019	NEGATIVE	16	NO GROWTH	3
MN-020	POSITIVE	15	GROWTH	1	POSITIVE
MN-021	NEGATIVE	30	NO GROWTH	3
MN-022	POSITIVE	20	GROWTH	2	POSITIVE
MN-023	POSITIVE	15	GROWTH	1	POSITIVE
MN-024	NEGATIVE	18	NO GROWTH	3
MN-025	POSITIVE	12	GROWTH	1	POSITIVE
MN-026	POSITIVE	18	GROWTH	2	POSITIVE
MN-027	POSITIVE	20	GROWTH	2	POSITIVE
MN-028	POSITIVE	20	GROWTH	1	POSITIVE
MN-029	POSITIVE	18	GROWTH	1	POSITIVE
MN-030	POSITIVE	15	GROWTH	1	POSITIVE
MN-031	POSITIVE	12	GROWTH	2	POSITIVE
MN-032	NEGATIVE	15	NO GROWTH	3
MN-033	POSITIVE	18	NO GROWTH	3
MN-034	NEGATIVE	20	NO GROWTH	3
MN-035	POSITIVE	15	NO GROWTH	3
MN-036	POSITIVE	18	GROWTH	1	POSITIVE
MN-037	POSITIVE	18	GROWTH	1	POSITIVE
MN-038	POSITIVE	15	GROWTH	2	POSITIVE
MN-039	NEGATIVE	20	NO GROWTH	3
MN-040	POSITIVE	15	GROWTH	1	POSITIVE
MN-041	POSITIVE	18	GROWTH	2	POSITIVE
MN-042	NEGATIVE	18	NO GROWTH	3
MN-043	POSITIVE	20	GROWTH	1	POSITIVE
MN-044	POSITIVE	15	GROWTH	2	POSITIVE
MN-045	POSITIVE	30	GROWTH	1	POSITIVE
MN-046	POSITIVE	20	GROWTH	2	POSITIVE
MN-047	NEGATIVE	15	NO GROWTH	3
MN-048	POSITIVE	18	GROWTH	1	POSITIVE
MN-049	POSITIVE	20	GROWTH	1	POSITIVE
MN-050	POSITIVE	20	GROWTH	1	POSITIVE
MN-051	POSITIVE	30	GROWTH	1	POSITIVE
MN-052	POSITIVE	20	GROWTH	2	POSITIVE
MN-053	NEGATIVE	15	NO GROWTH	3
MN-054	POSITIVE	25	GROWTH	1	POSITIVE
MN-055	NEGATIVE	18	NO GROWTH	3
MN-056	NEGATIVE	20	NO GROWTH	3
MN-057	POSITIVE	15	GROWTH	1	POSITIVE
MN-058	NEGATIVE	18	NO GROWTH	3
MN-059	POSITIVE	20	GROWTH	2	POSITIVE
MN-060	NEGATIVE	30	NO GROWTH	3
MN-061	NEGATIVE	15	NO GROWTH	3
MN-062	NEGATIVE	18	NO GROWTH	3
MN-063	POSITIVE	18	GROWTH	1	POSITIVE
MN-064	NEGATIVE	30	NO GROWTH	3
MN-065	NEGATIVE	20	NO GROWTH	3
MN-066	NEGATIVE	15	NO GROWTH	3
MN-067	NEGATIVE	18	NO GROWTH	3
MN-068	NEGATIVE	20	NO GROWTH	3
MN-069	POSITIVE	18	GROWTH	2	POSITIVE
MN-070	NEGATIVE	20	NO GROWTH	3
MN-071	NEGATIVE	15	NO GROWTH	3
MN-072	POSITIVE	18	GROWTH	1	POSITIVE
MN-073	POSITIVE	12	GROWTH	1	POSITIVE
MN-074	POSITIVE	20	GROWTH	1	POSITIVE
MN-075	POSITIVE	30	GROWTH	2	POSITIVE
MN-076	NEGATIVE	20	NO GROWTH	3
MN-077	POSITIVE	45	GROWTH	2	POSITIVE
MN-078	NEGATIVE	30	NO GROWTH	3
MN-079	POSITIVE	15	GROWTH	1	POSITIVE
MN-080	POSITIVE	45	GROWTH	1	POSITIVE
MN-081	NEGATIVE	45	NO GROWTH	3
MN-082	NEGATIVE	30	NO GROWTH	3
MN-083	NEGATIVE	45	NO GROWTH	3
MN-084	POSITIVE	30	GROWTH	2	POSITIVE
MN-085	NEGATIVE	60	NO GROWTH	3
MN-086	POSITIVE	30	GROWTH	1	POSITIVE
MN-087	POSITIVE	20	GROWTH	1	POSITIVE
MN-088	POSITIVE	18	NO GROWTH	3
MN-089	POSITIVE	15	GROWTH	2	POSITIVE
MN-090	NEGATIVE	45	NO GROWTH	3
MN-091	NEGATIVE	30	NO GROWTH	3
MN-092	NEGATIVE	30	NO GROWTH	3
MN-093	POSITIVE	60	GROWTH	1	POSITIVE
MN-094	POSITIVE	20	GROWTH	1	POSITIVE
MN-095	NEGATIVE	45	NO GROWTH	3
MN-096	POSITIVE	18	GROWTH	2	POSITIVE
MN-097	POSITIVE	15	GROWTH	1	POSITIVE
MN-098	POSITIVE	20	GROWTH	1	POSITIVE
MN-099	POSITIVE	30	GROWTH	2	POSITIVE
MN-100	POSITIVE	45	NO GROWTH	3
MN-101	POSITIVE	18	GROWTH	1	POSITIVE
MN-102	POSITIVE	18	NO GROWTH	3	POSITIVE
MN-103	POSITIVE	20	GROWTH	1	POSITIVE
MN-104	POSITIVE	45	GROWTH	1	POSITIVE
MN-105	NEGATIVE	60	NO GROWTH	3
MN-106	POSITIVE	30	NO GROWTH	3	POSITIVE
MN-107	POSITIVE	45	GROWTH	2	POSITIVE
MN-108	NEGATIVE	20	NO GROWTH	3
MN-109	POSITIVE	30	GROWTH	2	POSITIVE
MN-110	POSITIVE	45	GROWTH	1	POSITIVE
MN-111	POSITIVE	45	GROWTH	1	POSITIVE
MN-112	POSITIVE	30	GROWTH	1	POSITIVE
MN-113	NEGATIVE	42	NO GROWTH	3
MN-114	POSITIVE	35	GROWTH	2	POSITIVE
MN-115	NEGATIVE	60	NO GROWTH	3
MN-116	POSITIVE	45	GROWTH	2	POSITIVE
MN-117	POSITIVE	35	GROWTH	1	POSITIVE
MN-118	NEGATIVE	30	NO GROWTH	3
MN-119	NEGATIVE	60	NO GROWTH	3
MN-120	POSITIVE	62	GROWTH	2	POSITIVE
MN-121	POSITIVE	30	NO GROWTH	3	POSITIVE
MN-122	NEGATIVE	40	NO GROWTH	3
MN-123	NEGATIVE	40	NO GROWTH	3
MN-124	NEGATIVE	45	NO GROWTH	3
MN-125	NEGATIVE	30	NO GROWTH	3
MN-126	NEGATIVE	42	NO GROWTH	3
MN-127	POSITIVE	18	GROWTH	1	POSITIVE
MN-128	POSITIVE	18	NO GROWTH	3	POSITIVE
MN-129	NEGATIVE	15	NO GROWTH	3
MN-130	NEGATIVE	20	NO GROWTH	3
MN-131	NEGATIVE	20	NO GROWTH	3
MN-132	POSITIVE	45	NO GROWTH	3	POSITIVE
MN-133	NEGATIVE	30	NO GROWTH	3
MN-134	NEGATIVE	30	NO GROWTH	3
MN-135	POSITIVE	35	GROWTH	1	POSITIVE
MN-136	NEGATIVE	20	NO GROWTH	3
MN-137	NEGATIVE	25	NO GROWTH	3
MN-138	POSITIVE	25	GROWTH	2	POSITIVE
MN-139	POSITIVE	30	NO GROWTH	3	POSITIVE
MN-140	POSITIVE	45	GROWTH	2	POSITIVE
MN-141	NEGATIVE	60	NO GROWTH	3
MN-142	POSITIVE	35	GROWTH	1	POSITIVE
MN-143	NEGATIVE	35	NO GROWTH	3
MN-144	POSITIVE	30	GROWTH	1	POSITIVE
MN-145	POSITIVE	45	NO GROWTH	3	POSITIVE
MN-146	POSITIVE	60	GROWTH	1	POSITIVE
MN-147	NEGATIVE	60	NO GROWTH	3
MN-148	NEGATIVE	45	NO GROWTH	3
MN-149	NEGATIVE	45	NO GROWTH	3
MN-150	POSITIVE	30	GROWTH	1	POSITIVE
MN-151	NEGATIVE	30	NO GROWTH	3
MN-152	POSITIVE	45	NO GROWTH	3	POSITIVE
MN-153	NEGATIVE	45	NO GROWTH	3
MN-154	NEGATIVE	30	NO GROWTH	3
MN-155	POSITIVE	35	GROWTH	1	POSITIVE
MN-156	POSITIVE	20	GROWTH	2	POSITIVE
MN-157	NEGATIVE	18	NO GROWTH	3
MN-158	NEGATIVE	12	NO GROWTH	3
MN-159	NEGATIVE	15	NO GROWTH	3
MN-160	POSITIVE	18	NO GROWTH	3	POSITIVE
MN-161	POSITIVE	30	GROWTH	2	POSITIVE
MN-162	NEGATIVE	35	NO GROWTH	3
MN-163	NEGATIVE	30	NO GROWTH	3
MN-164	NEGATIVE	45	NO GROWTH	3
MN-165	POSITIVE	60	GROWTH	1	POSITIVE
MN-166	POSITIVE	45	GROWTH	1	POSITIVE
MN-167	POSITIVE	60	GROWTH	2	POSITIVE
MN-168	POSITIVE	45	GROWTH	1	POSITIVE
MN-169	POSITIVE	30	GROWTH	2	POSITIVE
MN-170	POSITIVE	45	NO GROWTH	3
MN-171	NEGATIVE	18	NO GROWTH	3
MN-172	NEGATIVE	15	NO GROWTH	3
MN-173	NEGATIVE	20	NO GROWTH	3
MN-174	POSITIVE	25	GROWTH	1	POSITIVE
MN-175	POSITIVE	20	GROWTH	2	POSITIVE
MN-176	POSITIVE	20	GROWTH	1	POSITIVE
MN-177	NEGATIVE	25	NO GROWTH	3
MN-178	NEGATIVE	30	NO GROWTH	3
MN-179	NEGATIVE	35	NO GROWTH	3
MN-180	NEGATIVE	40	NO GROWTH	3
MN-181	NEGATIVE	42	NO GROWTH	3
MN-182	POSITIVE	30	GROWTH	2	POSITIVE
MN-183	NEGATIVE	35	NO GROWTH	3
MN-184	NEGATIVE	45	NO GROWTH	3
MN-185	POSITIVE	45	GROWTH	1	POSITIVE
MN-186	NEGATIVE	35	NO GROWTH	3
MN-187	POSITIVE	30	GROWTH	1	POSITIVE
MN-188	NEGATIVE	18	NO GROWTH	3
MN-189	NEGATIVE	20	NO GROWTH	3
MN-190	NEGATIVE	25	NO GROWTH	3
MN-191	NEGATIVE	35	NO GROWTH	3
MN-192	NEGATIVE	30	NO GROWTH	3
MN-193	NEGATIVE	45	NO GROWTH	3
MN-194	POSITIVE	40	GROWTH	2	POSITIVE
MN-195	NEGATIVE	60	NO GROWTH	3
MN-196	NEGATIVE	65	NO GROWTH	3
MN-197	NEGATIVE	45	NO GROWTH	3
MN-198	NEGATIVE	40	NO GROWTH	3
MN-199	NEGATIVE	35	NO GROWTH	3
MN-200	NEGATIVE	30	NO GROWTH	3
MN-201	POSITIVE	15	GROWTH	1	POSITIVE
MN-202	NEGATIVE	60	NO GROWTH	3
MN-203	NEGATIVE	45	NO GROWTH	3
MN-204	POSITIVE	18	GROWTH	1	POSITIVE
MN-205	POSITIVE	16	GROWTH	2	POSITIVE
MN-206	NEGATIVE	60	NO GROWTH	3
MN-207	NEGATIVE	60	NO GROWTH	3
MN-208	NEGATIVE	40	NO GROWTH	3
MN-209	POSITIVE	20	NO GROWTH	3
MN-210	NEGATIVE	35	NO GROWTH	3
MN-211	POSITIVE	12	NO GROWTH	3
MN-212	POSITIVE	15	GROWTH	1	POSITIVE
MN-213	POSITIVE	15	GROWTH	2	POSITIVE
MN-214	POSITIVE	15	GROWTH	1	POSITIVE
MN-215	NEGATIVE	60	NO GROWTH	3
MN-216	NEGATIVE	45	NO GROWTH	3
MN-217	NEGATIVE	45	NO GROWTH	3
MN-218	NEGATIVE	60	NO GROWTH	3
MN-219	POSITIVE	15	GROWTH	1	POSITIVE
MN-220	NEGATIVE	45	NO GROWTH	3
MN-221	NEGATIVE	45	NO GROWTH	3
MN-222	NEGATIVE	45	NO GROWTH	3
MN-223	NEGATIVE	60	NO GROWTH	3
MN-224	POSITIVE	15	GROWTH	2	POSITIVE
MN-225	POSITIVE	12	NO GROWTH	3
MN-226	NEGATIVE	45	NO GROWTH	3
MN-227	NEGATIVE	60	NO GROWTH	3
MN-228	NEGATIVE	45	NO GROWTH	3
MN-229	POSITIVE	15	GROWTH	2	POSITIVE
MN-230	POSITIVE	15	GROWTH	3	POSITIVE
MN-231	POSITIVE	18	NO GROWTH	3
MN-232	NEGATIVE	60	NO GROWTH	3
MN-233	NEGATIVE	45	NO GROWTH	3
MN-234	NEGATIVE	60	NO GROWTH	3
MN-235	POSITIVE	13	GROWTH	3	POSITIVE
MN-236	NEGATIVE	45	NO GROWTH	3
MN-237	NEGATIVE	45	NO GROWTH	3
MN-238	NEGATIVE	35	NO GROWTH	3
MN-239	POSITIVE	15	GROWTH	1	POSITIVE
MN-240	POSITIVE	20	NO GROWTH	3
MN-241	POSITIVE	15	GROWTH	2	POSITIVE
MN-242	NEGATIVE	60	NO GROWTH	3
MN-243	NEGATIVE	45	NO GROWTH	3
MN-244	NEGATIVE	40	NO GROWTH	3
MN-245	NEGATIVE	60	NO GROWTH	3
MEDIAN		30		3
Q1		18		2
Q4		65		3
MEAN		30.0286		2.33061
SD		14.6059		0.849832
